# Supplementary material for: Lithosphere architecture characterized by crust–mantle decoupling controls the formation of orogenic gold deposits
Source: Natl Sci Rev. 2022 Nov 16;10(3):nwac257. doi: 10.1093/nsr/nwac257 (PMC9985176; doi:10.1093/nsr/nwac257)
Supplement: nwac257_Supplemental_Files [file nwac257_supplemental_files.zip]

Archive with 4 entries (4 files):
- Supplementary_Materials_and_Figures—HZ-w-1014.doc
- Table_S1_Halogens+weigh(1).xlsx
- Table_S2_He-Ar_of_pyrite.xlsx
- Table_S3_phl-data.xlsx
