# Supplementary material for: Lithosphere architecture characterized by crust–mantle decoupling controls the formation of orogenic gold deposits
Source: Natl Sci Rev. 2022 Nov 16;10(3):nwac257. doi: 10.1093/nsr/nwac257 (PMC9985176; doi:10.1093/nsr/nwac257)
Supplement: nwac257_Supplemental_Files [file nwac257_supplemental_files.zip › Table_S1_Halogens+weigh(1).xlsx]

## Sheet: Sheet1
Table S1 Halogen gases analysis on ore quartz from Daping orogenic gold deposits in Ailaoshan belt, eastern Tibet
Sample Name	Extraction	Mineral	Weigh (mg)	Host rocks	Ore stage	Br/Cl	%err	I/Cl	%err	Cl/36Ar	%err	40ArEA/36Ar	%err	Fluid salinity
						x10-3		x10-6		x106		initial		wt% NaCl eq.
MMS18-1	Cr1	quartz	76.6	Diorite	Stage II	0.833638	1.68025	19.6541	5.23807	2.16598	0.80001	436.452	0.303294
	Cr2	quartz	76.6			0.926142	1.49385	22.3598	2.34138	3.85631	1.28989	566.454	0.225467
MMS18-6	Cr1	quartz	75.9	Diorite	Stage II	0.978271	1.44367	17.1473	2.88849	6.90121	1.48967	696.068	0.847875
	Cr2	quartz	75.9			0.947187	1.45147	17.8194	2.83373	7.75139	4.45982	738.404	4.31104
BJL18-1	Cr1	quartz	75.6	Dolostone	Stage II	0.882779	3.04551	27.096	4.13166	2.34131	4.49591	376.865	3.95746
	Cr2	quartz	75.6			0.927167	4.05599	26.4067	4.80404	3.78766	4.35255	427.584	1.78936
	Cr3	quartz	75.6			0.96555	2.02443	23.3454	3.14179	7.24286	1.96558	520.278	0.86356
BJL18-2	Cr1	quartz	64	Dolostone	Stage II	0.662571	7.72315	29.0092	8.27788	1.01092	7.44384	323.63	0.215708
	Cr2	quartz	64			0.753178	3.17359	34.2202	3.51249	2.799	2.60017	364.241	0.810982
BSP18-4	Cr1	quartz	64.8	Diorite	Stage III	0.910171	2.26157	18.8178	4.88899	5.59521	2.09777	1158.29	0.484665
	Cr2	quartz	64.8			0.77568	7.10785	12.1009	9.02401	8.98388	13.0361	1489.97	10.9726
BSP18-7	Cr1	quartz	79.2	Diorite	Stage III	1.16489	1.71977	14.4278	2.78124	9.96469	1.63728	900.189	0.585796
