# Supplementary material for: Lithosphere architecture characterized by crust–mantle decoupling controls the formation of orogenic gold deposits
Source: Natl Sci Rev. 2022 Nov 16;10(3):nwac257. doi: 10.1093/nsr/nwac257 (PMC9985176; doi:10.1093/nsr/nwac257)
Supplement: nwac257_Supplemental_Files [file nwac257_supplemental_files.zip › Table_S2_He-Ar_of_pyrite.xlsx]

## Sheet: Sheet1
	Table S2 He-Ar isotopic composition of fluid inclusions in pyrite from hydrothermal ore stages II and III in the Daping gold deposit
	Sample number	Mineral	Ore stage	Weight (g)	4He	3He/4He			40Ar	40Ar*	40Ar/36Ar			38Ar/36Ar
					(E-7 ccSTP/g)	(Ra)			(E-7ccSTp/g)	(E-7ccSTp/g)
	M1	Pyrite	stage II	2.1	6.9	1.2	±	0.1	1.5	1.1	1027.1	±	25.2	0.19	±	0.002
	M2	Pyrite	stage II	1.2	4.1	1.1	±	0.1	1.3	1.1	1481.4	±	37.3	0.187	±	0.002
	M3	Pyrite	stage II	2.5	8.3	1.2	±	0.1	2.2	1.6	1109.7	±	27.3	0.19	±	0.001
	J1	Pyrite	stage II	1.3	4.2	1.3	±	0.1	1.4	0.7	620.2	±	15.3	0.187	±	0.001
	J2	Pyrite	stage II	3.6	12	1.3	±	0.1	2.2	1.6	1113.3	±	27.4	0.189	±	0.001
	B5	Pyrite	stage III	1.1	3.7	1.3	±	0.1	1.6	1.3	1675.9	±	41.6	0.188	±	0.002
	B6	Pyrite	stage III	2.9	9.8	1	±	0.1	2.8	1.3	548.4	±	13.5	0.19	±	0.001
	R is the value of sample 3He/4He, while Ra is the value of atmospheric 3He/4He, which is 1.04*10–6 in this study (Sun et al. 2009). The 40Ar* donates the 40Ar content corrected for atmospheric contribution.
