# Supplementary material for: Lithosphere architecture characterized by crust–mantle decoupling controls the formation of orogenic gold deposits
Source: Natl Sci Rev. 2022 Nov 16;10(3):nwac257. doi: 10.1093/nsr/nwac257 (PMC9985176; doi:10.1093/nsr/nwac257)
Supplement: nwac257_Supplemental_Files [file nwac257_supplemental_files.zip › Table_S3_phl-data.xlsx]

## Sheet: Sheet2
Table S3 Electron probe microanalysis (EPMA) on phlogopite from lamprophyre dikes in Daping and Chang]an orogenic gold deposits in Ailaoshan belt, eastern Tibet
Sample	Cr2O3	MnO	FeO	NiO	K2O	TiO2	Na2O	MgO	SiO2	Al2O3	Cl	F	BaO	Total
Daping
DP14-1-1	0.05508	0.13158	15.0991	−	11.0231	3.02328	0.27234	14.0065	36.1146	14.4867	0.01224	0.20298	0.51816	94.9456
DP14-1-2	0.28809	0.1326	11.0517	−	10.7783	1.00776	0.1938	16.9914	38.4709	13.658	0.01224	0.45186	0.16932	93.206
DP14-1-3	0.34155	0.03774	9.64206	−	11.5994	1.04448	0.2805	19.3169	38.7305	13.6907	0.01	0.60894	0.17238	95.4751
DP14-1-4	0.07227	0.16524	14.7767	−	11.7035	1.95636	0.13668	18.5979	35.87	13.5283	0.01	0.20298	0.25194	97.2719
DP14-1-5	0.49797	0.12852	14.279	−	11.2465	1.46676	0.2193	19.8802	37.2892	13.2571	0.01122	0.19278	0.2295	98.698
DP14-1-6	0.43758	0.051	4.6818	−	12.2777	1.0863	0.2601	22.7494	39.1749	13.6897	0.0204	0.57324	0.17442	95.1766
DP14-1-7	0.71082	0.0306	4.88886	−	12.239	1.29438	0.20706	23.2923	39.6334	13.8065	0.008	0.46716	0.16626	96.7444
DP14-1-8	0.66198	0.15912	15.0328	−	11.5321	2.78052	0.19992	14.8213	36.5347	12.8462	0.00816	0.13158	0.29274	95.0012
DP14-1-9	0.01428	0.1887	16.169	−	11.2904	3.62712	0.26928	12.7035	36.3115	13.6521	0.0204	0.14076	0.60894	94.9961
571-8-01	0.09	0.04	15.28	0.036	11.33	2.919	0.223	13.996	34.997	14.43	0.008	0.178	0.782	94.309
571-8-02	0.039	0.182	15.698	0.047	11.256	2.732	0.235	14.73	35.776	14.447	0.009	0.109	0.585	95.845
571-8-03	0.149	0.112	14.673	0.039	10.731	2.556	0.262	15.596	35.733	14.05	0.011	0.316	0.483	94.711
571-8-04	0.093	0.103	14.273	0.036	11.138	2.137	0.285	15.905	36.583	14.1	0.002	0.405	0.465	95.525
571-8-05	0.103	0.191	16.229	0.093	11.089	2.826	0.295	14.673	36.545	14.264	0.018	0.187	0.678	97.191
571-8-06	0.202	0.172	15.066	0.047	10.978	2.873	0.129	13.819	35.653	13.395	0.014	0.139	0.588	93.082
571-8-07	0.122	0.158	15.832	0.059	11.467	2.605	0.178	14.334	36.129	14.183	0.01	0.148	0.72	95.945
571-8-08	0.123	0.079	14.519	0.035	11.135	2.787	0.227	15.155	35.663	14.268	0.019	0.277	0.491	94.778
571-8-09	0.169	0.069	15.083	0.035	11.243	3.084	0.103	15.029	35.277	13.557	0.012	0.04	0.191	93.892
571-10-01	0.503	0.149	12.244	0	8.624	0.958	0.072	19.617	39.175	12.038	0.002	0.426	0.066	93.961
571-10-02	0.442	0.162	12.729	0.028	9.678	1.27	0.066	18.254	39.507	11.901	0.002	0.368	0.019	94.493
571-10-03	0.718	0.243	16.632	0.011	11.498	3.079	0.189	13.739	34.95	14.049	0.015	0.138	0.707	96.005
571-10-04	0.227	0.129	15.411	0.028	11.264	2.747	0.202	14.374	36.446	14.06	0.011	0.109	0.556	95.575
571-10-05	0.43	0.122	16.796	0.049	11.065	2.74	0.263	13.973	35.736	14.165	0.011	0.137	0.665	96.192
571-10-06	0.309	0.189	11.408	0	10.114	0.994	0.071	19.327	41.151	11.591	0.012	0.391	0.027	95.632
571-10-07	0.235	0.113	11.056	0	10.03	1.207	0.032	19.283	40.493	11.3	0.003	0.391	0.05	94.27
571-10-08	0.209	0.161	15.455	0.025	11.637	2.58	0.124	14.919	36.029	13.456	0.012	0.394	0.374	95.375
571-10-09	0.134	0.161	14.912	0.035	11.341	2.636	0.256	14.948	35.786	13.615	0.014	0.089	0.353	94.28
571-10-10	0.373	0.155	14.799	0.015	11.723	1.509	0.167	15.979	37.602	13.442	0.013	0.148	0.133	96.058
DP14-3-1	0.01683	0.14355	15.7994	−	11.4454	2.75913	0.15543	18.8033	35.9209	13.7046	0.01386	0.22374	0.53856	99.5247
DP14-3-2	0.08316	0.09801	16.4388	−	11.0811	2.88387	0.22374	18.0398	32.3293	14.1085	0.01881	0.27027	0.7722	96.3475
DP14-3-3	0.6579	0.06534	14.0309	−	10.69	1.3068	0.23562	15.7405	38.1942	13.7927	0.00594	0.28314	0.15345	95.1564
DP14-3-4	0.66198	0.12771	11.0393	−	10.9494	1.25829	0.32571	16.0478	38.2282	13.8105	0.011	0.50292	0.17325	93.1361
DP14-3-5	0.39372	0.09207	9.45158	−	11.1009	1.10682	0.35244	22.7494	36.583	13.9333	0.012	0.52668	0.18018	96.482
DP14-3-6	0.6324	0.11088	10.4606	−	10.9979	1.25928	0.35343	23.2923	36.545	13.7174	0.0099	0.5049	0.14751	98.0315
DP14-3-7	0.68952	0.14355	16.464	−	11.3018	3.25314	0.20493	14.2114	35.059	13.9036	0.02079	0.16533	0.66429	96.0814
DP14-5-1	0.69156	0.14751	12.3664	−	8.53776	0.94842	0.07128	19.4208	39.2142	11.9176	0.00198	0.42174	0.06534	93.8047
DP14-5-2	0.05814	0.16038	12.8563	−	9.58122	1.2573	0.06534	18.0715	39.5465	11.782	0.00198	0.36432	0.01881	93.7637
DP14-5-3	0.71082	0.24057	16.7983	−	11.383	3.04821	0.18711	13.6016	34.9849	13.9085	0.01485	0.13662	0.69993	95.7145
DP14-5-4	0.22473	0.12771	15.5651	−	11.1514	2.71953	0.19998	14.2303	36.4824	13.9194	0.00198	0.10791	0.55044	95.2809
DP14-5-5	0.4257	0.12078	16.964	−	10.9543	2.7126	0.26037	13.8333	35.7717	14.0234	0.00198	0.13563	0.65835	95.8621
571-16-01	0.469	0.154	14.134	0.053	11.392	2.144	0.19	16.076	35.597	13.172	0.007	0.277	0.155	93.82
571-16-02	0.754	0.174	13.83	0.06	11.415	1.239	0.172	16.569	36.543	13.501	0.011	0.276	0.133	94.677
571-16-03	0.527	0.135	13.912	0.022	11.182	1.261	0.135	16.339	37.441	13.409	0.012	0.472	0.143	94.99
Chang'an
CA2-1	1.78	0.02	4.48	−	8.74	1.03	0.25	23.35	37.65	13.9	0.02	0.52	0.2	92.08
CA2-2	2.17	−	3.96	0.12	9.62	1	0.16	23.13	37.53	13.84	0.02	0.55	0.15	92.38
CA2-3	0.12	0.04	6.3	0.09	9.18	1.48	0.2	22.99	39.17	13.27	0.03	0.62	0.23	93.8
CA2-4	0.42	0.03	5.1	0.09	9.75	1.21	0.18	23.36	38.29	13.36	0.03	0.62	0.15	92.68
CA2-5	0.37	0.05	9.07	−	9.45	2.09	0.32	19.59	36.73	16.13	0.07	0.34	0.31	94.58
CA2-6	0.2	0.04	5.87	−	9.81	1.59	0.22	23.8	39.83	13.95	0.02	0.61	0.34	96.34
CA2-7	1.64	0.03	4.75	−	10.07	1.19	0.18	23.72	39.4	14.26	0.02	0.47	0.19	95.98
CA2-8	0.04	0.05	6.87	−	9.49	1.73	0.24	22.59	38.96	13.82	0.03	0.59	0.21	94.7
CA2-9	0.08	0.1	9.86	−	9.25	1.75	0.2	20.33	37.85	13.47	0.03	0.37	0.31	93.68
CA2-10	0.06	0.03	5.83	0.16	9.67	1.27	0.19	23.48	39.38	13.57	0.03	0.55	0.16	94.38
CA2-11	1.43	0.05	6.03	0.09	9.6	1.26	0.24	22.77	38.02	14.03	0.02	0.47	0.22	94.23
CA2-12	0.04	0.05	6.99	0.13	9.91	1.89	0.19	22.26	38.44	14.05	0.04	0.49	0.29	94.77
CA2-13	0.26	0.03	5.68	0.09	10.12	1.42	0.24	23.35	38.81	13.97	0.02	0.71	0.24	94.94
CA2-14	−	0.11	10.95	−	8.92	2.76	0.21	18.28	35.88	13.79	0.03	0.36	0.41	91.7
CA2-15	0.05	0.04	6.57	−	9.6	1.23	0.17	22.51	38.36	13.28	0.02	0.54	0.26	92.63
CA2-16	0.7	0.04	6.53	−	8.95	0.88	0.24	22.27	37.57	13.78	0.04	0.52	0.12	91.75
CA2-17	−	0.18	15.17	−	9.24	2.97	0.33	16.02	35.55	14.95	0.05	0.24	0.61	95.4
CA2-18	−	0.1	12.35	−	9.22	2.25	0.27	18.45	36.99	14.17	0.04	0.33	0.48	94.69
CA2-19	−	0.12	13.49	−	9.38	2.55	0.28	17.18	35.57	14.37	0.04	0.29	0.69	94.07
CA2-20	1.42	0.03	4.64	0.09	9.54	1.23	0.17	23.76	39.17	14.24	0.02	0.53	0.22	95.1
CA2-21	2.28	0.04	4.2	0.11	9.82	0.95	0.14	23.78	38.35	14.06	0.02	0.59	0.19	94.53
CA2-22	0.12	0.06	6.75	−	9.43	1.28	0.18	22.91	39.5	12.95	0.04	0.57	0.17	94.07
CA2-23	0.55	0.05	6.5	0.1	9.33	1.06	0.2	23	39.02	13.57	0.04	0.53	0.14	94.2
CA2-24	0.22	0.06	6.86	0.08	9.63	1.28	0.14	22.46	39.29	13	0.02	0.53	0.13	93.7
CA2-25	1.49	0.05	4.85	0.21	10	1.09	0.15	23.42	38.75	13.95	0.02	0.52	0.17	94.67
CA2-26	1.95	0.04	4.6	0.11	9.8	1.07	0.12	23.58	38.2	13.96	0.02	0.54	0.19	94.18
CA2-27	1.66	0.02	4.22	−	9.84	1.02	0.16	23.62	38.96	13.81	0.02	0.57	0.15	94.05
CA2-28	1.9	0.03	4.27	−	9.72	0.96	0.11	23.73	38.62	13.95	0.02	0.56	0.18	94.05
CA2-29	0.72	0.03	5.25	−	9.68	1.47	0.15	23.74	38.44	14.11	0.02	0.56	0.37	94.6
CA2-30	1.88	0.02	4.11	0.11	10.32	1.01	0.14	23.6	38.14	13.9	0.02	0.49	0.16	93.95
CA2-31	0.09	0.1	10.51	−	8.94	1.6	0.15	19.35	37.78	14.43	0.1	0.35	0.19	93.66
CA2-32	0.09	0.09	10.26	−	9.04	1.36	0.33	19.92	38.07	14.05	0.12	0.45	−	93.87
CA2-33	−	0.07	9.88	0.1	9.08	1.34	0.18	20.07	37.87	14.06	0.12	0.37	0.15	93.34
CA2-34	0.1	0.11	10.82	−	9.01	1.65	0.32	19.02	37.04	14.82	0.11	0.38	0.22	93.64
CA2-35	0.29	0.05	6.93	−	9.52	1.55	0.24	22.84	39.12	13.64	0.02	0.56	0.18	95.02
CA5-1	1.57	0.02	4.46	0.11	10.01	0.95	0.18	24	38.68	14.25	0.03	0.35	−	94.61
CA5-2	1.65	0.04	4.46	0.11	9.9	0.92	0.1	23.89	38.85	14.31	0.03	0.38	−	94.64
CA5-3	1.35	0.04	4.64	0.12	10.15	0.87	0.11	24.11	38.86	14.08	0.02	0.4	−	94.75
CA5-4	1.69	0.03	4.53	0.15	9.9	0.85	0.1	24.1	39.28	14.18	0.02	0.43	−	95.32
CA5-5	2.04	0.02	4.66	0.18	9.87	0.8	0.2	23.59	39.17	14.14	0.02	0.28	0.17	95.14
CA5-6	0.74	0.03	5.67	0.1	9.59	1.13	0.11	23.57	39.36	13.89	0.02	0.51	0.14	94.86
CA5-7	1.96	0.04	4.41	0.15	9.61	0.81	0.09	23.76	38.89	14.13	0.02	0.39	−	94.26
CA5-8	2.29	0.03	4.45	0.1	9.81	0.76	0.14	23.37	38.78	13.96	0.02	0.44	−	94.19
